# Supplementary material for: An effective environmental enrichment framework for the continual improvement of production animal welfare
Source: Anim Welf. 2023 Feb 14;32:e14. doi: 10.1017/awf.2023.5 (PMC10936304; doi:10.1017/awf.2023.5)
Supplement: Supplementary file 1 [file awfsup.zip]

Archive with 2 entries (2 files):
- S0962728623000052sup001.pdf
- S0962728623000052sup002.pdf
